# Supplementary material for: Comparability of a Blood-Pressure-Monitoring Smartphone Application with Conventional Measurements—A Pilot Study
Source: Diagnostics (Basel). 2022 Mar 19;12(3):749. doi: 10.3390/diagnostics12030749 (PMC8947665; doi:10.3390/diagnostics12030749)
Supplement: Supplementary file 1 [file diagnostics-12-00749-s001.zip]

Archive with 1 entries (1 files):
- diagnostics-1616697-supplementary.pdf
